# Supplementary material for: Factors Associated with Short-Term Clinical Outcomes in ICU Patients with Carbapenem-Resistant Acinetobacter baumannii Pneumonia: A Single-Center Retrospective Cohort Study
Source: J Clin Med. 2026 May 8;15(10):3594. doi: 10.3390/jcm15103594 (PMC13208023; doi:10.3390/jcm15103594)
Supplement: Supplementary file 1 [file jcm-15-03594-s001.zip]

Archive with 1 entries (1 files):
- jcm-4245237-supplementary.pdf
